# Supplementary material for: Effect of Short-Term Low-Nitrogen Addition on Carbon, Nitrogen and Phosphorus of Vegetation-Soil in Alpine Meadow
Source: Int J Environ Res Public Health. 2021 Oct 19;18(20):10998. doi: 10.3390/ijerph182010998 (PMC8536122; doi:10.3390/ijerph182010998)
Supplement: Supplementary file 1 [file ijerph-18-10998-s001.zip]

Archive with 1 entries (1 files):
- ijerph-1381148-suppl.pdf
